# Supplementary material for: Integration of Choline Chloride-Based Natural Deep Eutectic Solvents and Macroporous Resin for Green Production of Enriched Oil Palm Flavonoids as Natural Wound Healing Agents
Source: Antioxidants (Basel). 2021 Nov 12;10(11):1802. doi: 10.3390/antiox10111802 (PMC8615239; doi:10.3390/antiox10111802)
Supplement: Supplementary file 1 [file antioxidants-10-01802-s001.zip]

Archive with 1 entries (1 files):
- antioxidants-1424516-supplementary.pdf
